# Supplementary material for: Variation in use of Caesarean section in Norway: An application of spatio-temporal Gaussian random fields
Source: Scand J Public Health. 2021 May 3;49(8):891–8. doi: 10.1177/14034948211008579 (PMC8573683; doi:10.1177/14034948211008579)
Supplement: sj-tex-8-sjp-10.1177_14034948211008579 – Supplemental material for Variation in use of Caesarean section in Norway: An application of spatio-temporal Gaussian random fields [file sj-tex-8-sjp-10.1177_14034948211008579.tex]

\documentclass[Afour,sagev,times]{sagej}

\usepackage{moreverb,url}

\usepackage[colorlinks,bookmarksopen,bookmarksnumbered,citecolor=red,urlcolor=red]{hyperref}

%My packages
\usepackage{amsmath}
\usepackage{xcolor}


\newcommand\BibTeX{{\rmfamily B\kern-.05em \textsc{i\kern-.025em b}\kern-.08em
T\kern-.1667em\lower.7ex\hbox{E}\kern-.125emX}}

\def\volumeyear{2020}

\renewcommand{\thepage}{S\arabic{page}}
\renewcommand{\thesection}{S\arabic{section}}
\renewcommand{\thetable}{S\arabic{table}}
\renewcommand{\thefigure}{S\arabic{figure}}

\begin{document}


\runninghead{Mannseth et~al.}


\author{Janne Mannseth\affilnum{1}, Geir D. Berentsen\affilnum{2}, Hans J. Skaug\affilnum{3}, Rolv T. Lie\affilnum{1} and Dag Moster\affilnum{1}}

\affiliation{\affilnum{1}Department of Global Public Health and Primary Care,
University of Bergen, Norway\\
\affilnum{2}Department of Business and Management Science, Norwegian School of Economics, Norway\\
\affilnum{3}Department of Mathematics, University of Bergen, Norway}

\corrauth{Janne Mannseth,
Department of Global Public Health and Primary Care,
University of Bergen,
Bergen, Norway.}

\email{janne.mannseth@uib.no}


\begin{sm}

\section{Overview of the Robson groups}
Table \ref{table:robsontable} describes all the Robson groups, along with the percentage of the CSs in the data each groups covers. Groups $1$, $3$, $5$ and $6$ are used in the stratified Robson group analyses, while the rest are not.
\begin{table}[!h]
\footnotesize\sf\centering
\begin{tabular}{l l r}
\toprule
  Robson group                        & Description                                                                                                &  $\%$\\
  \midrule 
Included &&\\
  $1$                                      & \vtop{\hbox{\strut Nulliparous, single cephalic, $>37$ weeks,} \hbox{\strut spontaneous labor}}                                    &  $29.5$                 \\
  $3$                                      & \vtop{\hbox{\strut Multiparous (excluding previous CS), single }\hbox{\strut cephalic, $>37$ weeks, spontaneous labor}} & $38.0$                  \\
  $5$                                      &  Previous CS, single cephalic, $>37$ weeks                                                                                                                & $7.5$                    \\
  $6$                                      & All nulliparous breeches                                                                                                                                            & $1.9$                    \\     
Not included &&\\     
  $2$                                      & \vtop{\hbox{\strut Nulliparous, single cephalic, $>37$ weeks,}\hbox{\strut labor induced/delivered by CS before labor}}  & $6.8$\\
  $4$                                      &  \vtop{\hbox{\strut Multiparous (excluding previous CS), single }\hbox{\strut cephalic, $>37$ weeks, labor induced/}\hbox{\strut delivered by CS before labor}} &       $6.8$            \\
 $7$                                       & All multiparous breeches                                                                                                                                           & $1.5$                  \\ 
 $8$                                       & All multiple pregnancies                                                                                                                                            & $3.3$ \\
 $9$                                       & Single cephalic, traverse or oblique lie                                                                                                                         & $0.3$ \\
 $10$                                     & Single cephalic, $<37$ weeks                                                                                                                                     & $4.4$ \\
  \bottomrule
\end{tabular}
\caption{Description of the Robson groups. The groups that are included in the Robson stratification analyses capture $51.2\%$ of the CSs in the data.}
\label{table:robsontable}
\end{table}

For an overview of the selection process from full material to study material, see Figure \ref{flow} at the end of the supplemental material.

\section{CS rate figures for the Robson groups}
Figures \ref{csratetid1}-\ref{csratetid6} show the estimated municipal CS rates for each of the four Robson groups for the year $2001$ and the year $2014$. Note that the CS rate scale is unique to each figure. 

\begin{figure}
\begin{center}
\includegraphics[scale=0.58]{S1.jpeg}
\end{center}
\caption{Estimated CS rates for Robson group 1 in Norway by municipality for years 2001 and 2014.}
\label{csratetid1}
\end{figure}


\begin{figure}
\begin{center}
\includegraphics[scale=0.58]{S2.jpeg}
\end{center}
\caption{ Estimated CS rates for Robson group 3 in Norway by municipality for years 2001 and 2014.}
\label{csratetid3}
\end{figure}

\begin{figure}
\begin{center}
\includegraphics[scale=0.58]{S3.jpeg}
\end{center}
\caption{Estimated CS rates for Robson group 5 in Norway by municipality for years 2001 and 2014.}
\label{csratetid5}
\end{figure}

\begin{figure}
\begin{center}
\includegraphics[scale=0.58]{S4.jpeg}
\end{center}
\caption{Estimated CS rates for Robson group 6 in Norway by municipality for years 2001 and 2014.}
\label{csratetid6}
\end{figure}

\section{Details logistic regression}\label{appa}
Each individual birth (indexed by $i$) is nested within two groups: year of birth ($t$) and municipality ($j$). 
The CS probability $p_{ijt}$  is related to a linear predictor $\eta_{ijt}$ via a logit link
\begin{equation}\label{p-cs}
 \log \Big(\frac{p_{ijt}}{1-p_{ijt}}\Big) = \eta_{ijt} = X_{ij}^T\beta + u_{jt} + \omega t,
\end{equation}
as in ordinary logistic regression.
Here, $X_{ij}$ is a vector of individual-specific covariates, and $\beta$ is an associated parameter vector (fixed effect). The linear time 
trend $\omega t$ is a fixed effect that is independent of observation location (municipality). The municipality and time-specific spatial random effects $u_{jt}$ 
follow an AR$(1)$ process in time, and depend on the previous year in the following manner:
\begin{equation}\label{ar1}
 u_{jt} = \alpha u_{j, t-1} + \epsilon_{jt},
\end{equation}
where the innovations $\epsilon_{jt}$ are spatially correlated but independent in time. The
condition $|\alpha|<1$ ensures that the process $u_{jt}$ is stationary in time, with zero mean and constant 
variance $\sigma_u^2 = {\sigma_{\epsilon}^2}/{1-\alpha^2}$. 
Details of the spatial correlation structure of $\epsilon_{jt}$ are discussed in the section below.
In summary, $p_{ijt}$ in equation (\ref{p-cs}) gives the yearly municipal CS rates for each individual.

In order to verify that the full complexity of Equation \ref{p-cs} is needed, we consider sub-models where we sequentially remove the time components, $u_{jt}$ and $\omega t$. 
Model $1$ is the full model (\ref{p-cs}), while Model $2$ excludes the overall time trend $\omega t$. Model $3$ excludes the random effect part of (\ref{p-cs}).
Finally, Model $4$ excludes both time components and only includes the fixed effects $\beta$.
This discussion of sub-models of (\ref{p-cs}) leads to the AIC values in Table \ref{aictab}. The value $\Delta$AIC gives the difference in AIC between each model 
and Model $1$, which is the full model.
 \begin{table}[ht!]
\footnotesize\sf\centering
    \begin{tabular}{ l l r }
    \hline
    Model     & $\eta_{ijt}$                                  & $\Delta$AIC \\ \hline
          $1$ & $X_i^T\beta + u_{jt} + \omega t$  &  0          \\
          $2$ & $X_i^T\beta + u_{jt}$             & 18.1         \\ 
          $3$ & $X_i^T\beta +  \omega t$          & 2746.2       \\ 
          $4$ & $X_i^T\beta $                     & 2803.7      \\ 
    \hline
    \end{tabular}
    \caption{AIC values for four different versions of the CS model (\ref{p-cs}).}
    \label{aictab}
    \end{table}
 \noindent
We see in Table \ref{aictab} that Model $1$ obtains the lowest AIC value with a value that is much lower than for 
Model $3$ and Model $4$ and slightly lower than for Model $2$. This leads to the conclusion that it is important for the model to have space-time variation for these data.
 
\section{Spatial Gaussian Random Fields}\label{appb}
In this section we give a non-technical summary of the stochastic partial differential equation (SPDE) approach$^{\textcolor{red}{8}}$ which makes it possible to use a spatio-temporal model as part of the current study.
The underlying model is a continuously indexed random field, meaning that in theory there exists a value for $\epsilon$ in equation \ref{ar1} at every geographical location, and in particular at the municipality centers. 
Under the assumption of normal distribution and spatial isotropy, i.e., that the correlation structure is the same in all directions, the joint model for all municipality centers is determined by a spatial covariance function. The Mat\'ern covariance function,
which underlies the SPDE approach, is given as:
\begin{equation}
 r(d) = \frac{\sigma_\epsilon^2}{2^{\nu -1}}(\kappa d)^{\nu} K_{\nu} (\kappa d),
\end{equation}
where $d$ is the geographical distance between two municipality centers, 
$K_{\nu}$ is the modified Bessel function of the second kind of order $\nu$, 
$\kappa$ is a scaling parameter and $\sigma_\epsilon^2$ is the marginal variance $\epsilon$ in equation \ref{ar1}.
The value $\nu = 1$ is the default when using the SPDE approach$^{\textcolor{red}{12}}$. 
The scaling parameter $\kappa$ determines the correlation distance measure $\rho$ via the equation
\begin{equation}\label{rho}
 \rho = \frac{\sqrt{8}}{\kappa},
\end{equation}
where we recall that $\rho$ is the distance $d$ at which the correlation has dropped below $0.1$$^{\textcolor{red}{8}}$.

\subsection{Implementation in \texttt{R-INLA} and \texttt{TMB}}\label{spdesec}
For computational and practical reasons, we introduce additional supporting spatial 
variables $\epsilon_{kt}^{*}$, each associated with one 
mesh node in Figure \ref{mesh_municip}. We then interpolate among the new $\epsilon_{kt}^{*}$ to
obtain the $\epsilon_{jt}$ at the observation locations (see Figure \ref{Amatmesh}).
The computational gain stems from the fact that we use fewer supporting nodes than the number of municipalities.
Informally speaking, the SPDE approach is run only on the $\epsilon_{kt}^{*}$, while 
municipality values $\epsilon_{jt}$ are obtained simple interpolation, which is computationally cheap.

Next, we use \texttt{R-INLA}$^{\textcolor{red}{13}}$ to generate the mesh shown in Figure \ref{mesh_municip}, and to 
generate a representation of the inverse covariance matrix for the $\epsilon_{kt}^{*}$'s on the mesh. 
This representation is then imported into TMB following the \texttt{spde} example from the \texttt{TMB} repository. 
\texttt{R-INLA} also produces interpolation weights  that can be imported to \texttt{TMB}. Figure \ref{Amatmesh} shows an example of this using  
the mesh from Figure \ref{mesh_municip} with one observation location $\epsilon_{jt}$ (red) and the corresponding supporting $\epsilon_{kt}^{*}$'s (green).
As an example of interpolation we could have $\epsilon_{jt}=0.2\epsilon_{1t}^{*}+0.2\epsilon_{2t}^{*}+0.6\epsilon_{3t}^{*}$,
where the $\epsilon_{kt}^{*}$'s are labeled $k=1,2,3$ from left to right.

\begin{figure}
\begin{center}
\includegraphics[scale=0.4]{S5.jpeg}
\end{center}
\caption{The SPDE mesh with boundary (blue) and observation locations (red) for Norway. The boundary is generated using the R-INLA command inla.nonconvex.hull() with parameter setting convex =-0.05. The mesh is generated using the R-INLA command inla.mesh.2d() with parameter setting max.edge=c(80000, 500000).}
\label{mesh_municip}
\end{figure}

\begin{figure}
\begin{center}
\includegraphics[scale=0.2]{S6.jpeg}
\end{center}
\caption{Spatial interpolation in the mesh. The (cropped) mesh from Figure S5 with one observation location (red) and the corresponding supporting spatial variables (green).}
\label{Amatmesh}
\end{figure}


\begin{figure}
\begin{center}
\includegraphics[scale=1.2]{S7.jpeg}
\end{center}
\caption{Description of the selection process from full material, to study material and finally to the Robson groups used in the stratified analyses.}
\label{flow}
\end{figure}

\end{sm}

\bibliographystyle{SageV}
%\bibliography{biblpaper3}
%This hides the bibliograhpy from the supplementary material
%\nobibliography{biblpaper3}


\end{document}
